# Supplementary material for: Intestinal Dysbiosis in Subjects with Obesity from Western Mexico and Its Association with a Proinflammatory Profile and Disturbances of Folate (B9) and Carbohydrate Metabolism
Source: Metabolites. 2024 Feb 11;14(2):121. doi: 10.3390/metabo14020121 (PMC10890169; doi:10.3390/metabo14020121)
Supplement: Supplementary file 1 [file metabolites-14-00121-s001.zip]

Archive with 1 entries (1 files):
- V2-Supplementary_material_Obesity_metabolites.pdf
